# Supplementary material for: Zika Vaccine Microparticles (MPs)-Loaded Dissolving Microneedles (MNs) Elicit a Significant Immune Response in a Pre-Clinical Murine Model
Source: Vaccines (Basel). 2023 Mar 3;11(3):583. doi: 10.3390/vaccines11030583 (PMC10056879; doi:10.3390/vaccines11030583)
Supplement: Supplementary file 1 [file vaccines-11-00583-s001.zip]

Archive with 1 entries (1 files):
- vaccines-2199701-supplementary.pdf
